# Supplementary material for: Gut Microbiota Abrogates Anti-α-Gal IgA Response in Lungs and Protects against Experimental Aspergillus Infection in Poultry
Source: Vaccines (Basel). 2020 Jun 7;8(2):285. doi: 10.3390/vaccines8020285 (PMC7350254; doi:10.3390/vaccines8020285)
Supplement: Supplementary file 1 [file vaccines-08-00285-s001.zip]

Archive with 4 entries (4 files):
- Supplementary video 1.m4v
- Supplementary video 2.m4v
- Supplementary video 3.m4v
- vaccines-808979-proof-sup-1.pdf
